# Supplementary material for: Cardiac Structure and Cardiorespiratory Fitness in Young Male Japanese Rugby Athletes
Source: J Cardiovasc Dev Dis. 2023 Jan 1;10(1):12. doi: 10.3390/jcdd10010012 (PMC9861008; doi:10.3390/jcdd10010012)
Supplement: Supplementary file 1 [file jcdd-10-00012-s001.zip]

Archive with 1 entries (1 files):
- jcdd-2094029-supplementary.pdf
